# Supplementary material for: The Pro-Gly or Hyp-Gly Containing Peptides from Absorbates of Fish Skin Collagen Hydrolysates Inhibit Platelet Aggregation and Target P2Y12 Receptor by Molecular Docking
Source: Foods. 2021 Jul 5;10(7):1553. doi: 10.3390/foods10071553 (PMC8303285; doi:10.3390/foods10071553)
Supplement: Supplementary file 1 [file foods-10-01553-s001.zip]

Archive with 1 entries (1 files):
- foods-1253985-supplementary.pdf
